# Supplementary material for: Systematic Identification of the RNA-Binding Protein STAU2 as a Key Regulator of Pancreatic Adenocarcinoma
Source: Cancers (Basel). 2022 Jul 26;14(15):3629. doi: 10.3390/cancers14153629 (PMC9367319; doi:10.3390/cancers14153629)
Supplement: Supplementary file 1 [file cancers-14-03629-s001.zip]

Archive with 1 entries (1 files):
- cancers-1781711-supplementary.pdf
